# Supplementary material for: Clinical Impact of Vancomycin Treatment in Ampicillin-Susceptible Enterococci Bloodstream Infections
Source: Antibiotics (Basel). 2022 Nov 25;11(12):1698. doi: 10.3390/antibiotics11121698 (PMC9774542; doi:10.3390/antibiotics11121698)
Supplement: Supplementary file 1 [file antibiotics-11-01698-s001.zip]

Archive with 1 entries (1 files):
- antibiotics-2015502-supplementary.pdf
